# Supplementary material for: Thiophene–Sulfone-Based D-A Conjugated Porous Polymers: Acceptor Regulation for Efficient Blue Light-Driven Selective Aerobic Oxidation of Sulfides and Amines
Source: Molecules. 2026 Mar 24;31(7):1065. doi: 10.3390/molecules31071065 (PMC13075132; doi:10.3390/molecules31071065)
Supplement: Supplementary file 1 [file molecules-31-01065-s001.zip]

Archive with 1 entries (1 files):
- molecules-4184792-supplementary.pdf
